# Supplementary material for: Domain adapted brain network fusion captures variance related to pubertal brain development and mental health
Source: Nat Commun. 2023 Oct 23;14:6698. doi: 10.1038/s41467-023-41839-w (PMC10593774; doi:10.1038/s41467-023-41839-w)
Supplement: Supplementary file 4 — Supplementary Dataset 1 [file 41467_2023_41839_MOESM4_ESM.xlsx]

## Sheet: Tabelle2
Association results for HBN models.
	sex	IV	b	p	h2
psychopathology sum of diagnoses
embedding ~ sum of diagnoses + age + site
	female	diagnosessum	.07	.007	.007
		age	-.02	.08	.004
	male	diagnosessum	.04	.05	.001
		age	-.051	1.04 x 10-8	.022
embedding ~ sum of diagnoses + PDS + age + site
	female	diagnosessum	.074	.01	.010
		PDS	.166	.07	3.00 x 10-5
		age	-.057	.012	.011
	male	diagnosessum	.037	.101	.002
		PDS	.051	.499	.010
		age	-.061	.0008	.010
embedding ~ sum of diagnoses + PDS + diag:PDS + age + site
	females	diagnosessum	.10	.19	.010
		PDS	.19	.13	3.00 x 10-5
		diag:PDS	-.01	.75	.0005
		age	-.056	.014	.010
	male	diagnosessum	.012	.819	.002
		PDS	.012	.912	.010
		diag:PDS	.013	.598	.0003
		age	-.061	.0008	.010
psychopathology CBCL Total Score
embedding ~ CBCL_Total + age + site
	female	CBCL	0.004	0.008	0.01
		age	-0.007	0.59	0.0005
	male	CBCL	0.002	0.06	0.004
		age	-0.05	5.98 x 10-7	0.02
embedding ~ CBCL_Total + PDS + age + site
	female	CBCL	0.005	0.002	0.02
		PDS	0.22	0.04	0.001
		age	-0.06	0.04	0.01
	male	CBCL	0.001	0.39	0.001
		PDS	-0.01	0.88	0.01
		age	-0.05	0.014	0.006
embedding ~ CBCL_Total + PDS + CBCL:PDS + age + site
	female	CBCL	0.008	0.08	0.02
		PDS	0.27	0.05	0.001
		CBCL:PDS	-0.001	0.57	0.0009
		age	-0.06	0.04	0.001
	male	CBCL	0.004	0.32	0.001
		PDS	0.04	0.71	0.01
		CBCL:PDS	-0.001	0.49	0.0004
		age	-0.05	0.01	0.007
puberty age restricted sample* matching ABCD age range at baseline and follow-up
*baseline: n=141 females, n=300 males, age: 8.92 – 11.08 years
follow-up: n=134 females, n=259 males, age: 10.59 – 13.38 years
embedding ~ PDS + agebaseline-matched + site
	female	PDS	0.33	0.07	0.02
		age	-0.05	0.76	0.0007
	male	PDS	0.07	0.68	0.003
		age	0.20	0.07	0.01
embedding ~ PDS + agefollow-up-matched + site
	female	PDS	-0.01	0.95	0.0018
		age	0.11	0.26	0.01
	male	PDS	-0.12	0.37	0.015
		age	-0.17	0.07	0.013
Note: All models included scan site as covariate of no interest, thus site is not included
in the table above for clarity. Bonferroni-corrected a: 0.05 / 2 = 0.025, IV = independent
variable, h2 = partial eta squared. CBCL = Child Behavior Checklist. Diag/CBCL:PDS
refers to interaction term between diagnosissum / CBCL and PDS.
