# Supplementary material for: Domain adapted brain network fusion captures variance related to pubertal brain development and mental health
Source: Nat Commun. 2023 Oct 23;14:6698. doi: 10.1038/s41467-023-41839-w (PMC10593774; doi:10.1038/s41467-023-41839-w)
Supplement: Supplementary file 5 — Supplementary Dataset 2 [file 41467_2023_41839_MOESM5_ESM.xlsx]

## Sheet: Tabelle1
Association results for ABCD models.
	sex	IV	b	p	h2
Puberty
cross-sectional
embeddingbaseline ~ PDS + age + site
caregiver	female	PDS	-0.342	6.88 x 10-16	0.021
		age	0.001	0.623	7.00 x 10-5
	male	PDS	-0.358	5.53 x 10-10	0.011
		age	-0.007	0.010	0.002
youth	female	PDS	-0.173	0.005	0.006
		age	-0.003	0.435	0.0004
	male	PDS	-0.057	0.338	0.0005
		age	-0.012	0.0005	0.006
embedding2years ~ PDS + age + site
caregiver	female	PDS	-0.270	1.94 x 10-15	0.025
		age	-0.003	0.234	0.0004
	male	PDS	-0.169	1.39 x 10-5	0.008
		age	-0.006	0.029	0.001
youth	female	PDS	-0.202	2.66 x 10-9	0.015
		age	-0.004	0.161	0.0006
	male	PDS	-0.141	0.0003	0.006
		age	-0.008	0.004	0.002
longitudinal
Dembedding ~ DPDS + Dage + site
caregiver	female	DPDS	-0.058	2.37 x 10-10	0.017
		Dage	-0.015	6.36 x 10-11	0.014
	male	DPDS	0.012	0.191	0.0002
		Dage	-0.009	1.31 x 10-5	0.005
youth	female	DPDS	-0.083	3.79 x 10-11	0.038
		Dage	-0.012	0.0004	0.009
	males	DPDS	0.009	0.358	0.0003
		Dage	-0.006	0.021	0.002
Dembedding ~ DPDS + PDSbaseline + Dage + site
caregiver	females	DPDS	-0.083	7.88 x 10-20	0.018
		PDSbaseline	-0.138	1.10 x 10-46	0.065
		Dage	-0.014	6.77 x 10-11	0.014
	males	DPDS	0.010	0.289	0.0002
		PDSbaseline	-0.015	0.238	0.0004
		Dage	-0.009	1.26 x 10-5	0.005
youth	females	DPDS	-0.113	2.38 x 10-18	0.039
		PDSbaseline	-0.120	1.15 x 10-14	0.045
		Dage	-0.010	0.001	0.008
	males	DPDS	0.010	0.368	0.0003
		PDSbaseline	0.003	0.837	2.00 x 10-5
		Dage	-0.006	0.021	0.002
Puberty covarying for race/ethnicity, BMI, SES
Cross-sectional
embeddingbaseline ~ PDS + age + site + BMI + SES + race/ethnicity
caregiver	females	PDS	-0.10	0.02	0.002
		SES	0.19	4.81 x 10-12	0.03
		BMI	0.009	0.10	0.0
		age	-0.004	0.20	0.001
	males	PDS	-0.01	0.84	1 x 10-5
		SES	0.23	1.65 x 10-16	0.02
		BMI	0.007	0.16	5 x 10-5
		age	-0.009	0.001	0.003
youth	females	PDS	-0.03	0.58	0.0002
		SES	0.19	5.72 x 10-6	0.015
		BMI	0.01	0.15	0.0004
		age	-0.007	0.09	0.002
	males	PDS	0.03	0.62	0.0001
		SES	0.17	1.47 x 10-6	0.01
		BMI	0.009	0.22	0.0002
		age	-0.01	9.45 x 10-5	0.007
embedding2years ~ PDS + age + site + BMI + SES + race/ethnicity
caregiver	females	PDS	-0.09	0.02	0.002
		SES	0.20	2.28 x 10-11	0.02
		BMI	-0.002	0.73	0.002
		age	-0.008	0.01	0.006
	males	PDS	-0.006	0.89	1 x 10-5
		SES	0.21	5.42 x 10-12	0.01
		BMI	0.0009	0.84	0.0002
		age	-0.01	0.0005	0.004
youth	females	PDS	-0.07	0.059	0.001
		SES	0.18	1.08 x 10-8	0.01
		BMI	-0.006	0.20	0.003
		age	-0.007	0.032	0.004
	males	PDS	0.001	0.98	0.0
		SES	0.20	2.28 x 10-11	0.01
		BMI	0.001	0.77	0.0001
		age	-0.01	2.35 x 10-5	0.005
longitudinal
Dembedding ~ DPDS + Dage + site DBMI + SES + race/ethnicity
caregiver	females	DPDS	-0.06	2.51 x 10-9	0.014
		SES	0.01	0.21	0.0004
		DBMI	0.002	0.51	0.0
		Dage	-0.02	1.31 x 10-7	0.012
	males	DPDS	0.01	0.38	0.0002
		SES	-0.006	0.43	0.0002
		DBMI	-0.003	0.19	0.0005
		Dage	-0.01	0.001	0.004
youth	females	DPDS	-0.08	4.02 x 10-8	0.03
		SES	0.005	0.72	0.0
		DBMI	-0.005	0.15	0.003
		Dage	-0.01	0.02	0.008
	males	DPDS	0.004	0.71	8 x10-5
		SES	0.006	0.52	0.0002
		DBMI	0.0003	0.90	0.0
		Dage	-0.01	0.009	0.004
Dembedding ~ DPDS + Dage + site DBMI + BMIbaseline + SES + race/ethnicity
caregiver	females	DPDS	-0.06	9.60 x 10-9	0.013
		SES	0.005	0.56	4 x 10-5
		DBMI	0.003	0.26	0.0001
		BMI	-0.01	1.70 x 10-7	0.012
		Dage	-0.02	4.75 x 10-8	0.012
	males	DPDS	0.01	0.21	0.0005
		SES	-0.009	0.23	0.0004
		DBMI	-0.002	0.23	0.0004
		BMI	-0.005	0.0003	0.0039
		Dage	-0.01	0.001	0.0036
youth	females	DPDS	-0.08	1.18 x 10-7	0.026
		SES	-0.001	0.93	0.0002
		DBMI	-0.004	0.22	0.002
		BMI	-0.007	0.002	0.012
		Dage	-0.01	0.02	0.008
	males	DPDS	0.009	0.37	0.0004
		SES	0.002	0.85	2 x 10-5
		DBMI	0.001	0.64	0.0001
		BMI	-0.007	1.67 x 10-5	0.01
		Dage	-0.01	0.008	0.004
Dembedding ~ DPDS + PDSbaseline + Dage + site DBMI + BMIbaseline + SES + race/ethnicity
caregiver	females	DPDS	-0.08	1.49 x 10-15	0.024
		PDS	-0.13	2.06 x 10-25	0.030
		SES	-0.004	0.63	4 x 10-5
		DBMI	0.006	0.008	0.0001
		BMI	-0.002	0.29	0.012
		Dage	-0.02	1.61 x 10-7	0.013
	males	DPDS	0.01	0.24	0.0005
		PDS	-0.004	0.78	0.0001
		SES	-0.009	0.23	0.0004
		DBMI	-0.002	0.23	0.0004
		BMI	-0.004	0.0004	0.004
		Dage	-0.01	0.0007	0.004
youth	females	DPDS	-0.10	3.78 x 10-11	0.04
		PDS	-0.09	1.66 x 10-6	0.007
		SES	-0.006	0.65	0.0002
		DBMI	-0.003	0.49	0.0025
		BMI	-0.003	0.15	0.013
		Dage	-1	0.04	0.0086
	males	DPDS	0.01	0.24	0.0008
		PDS	0.01	0.41	3 x 10-5
		SES	0.002	0.83	2 x 10-5
		DBMI	0.001	0.63	0.0001
		BMI	-0.008	1.20 x 10-5	0.01
		Dage	-0.01	0.008	0.0038
psychopathology
embeddingbaseline ~ CBCL_Total + age + site
caregiver	females	CBCL	-0.005	2.86 x 10-5	0.005
		age	-0.004	0.10	0.0008
	males	CBCL	-0.007	8.42 x 10-8	0.01
		age	-0.009	0.001	0.003
Embedding2years ~ CBCL_Total + age + site
caregiver	females	CBCL	-0.004	0.002	0.004
		age	-0.001	0.002	0.003
	males	CBCL	-0.006	2.34 x 10-6	0.006
		age	-0.009	0.002	0.003
Dembedding ~ DCBCL + Dage + site
caregiver	females	DCBCL	-0.002	0.50	0.0002
		Dage	-0.17	1.73 x 10-9	0.01
	males	DCBCL	-0.001	0.005	0.002
		Dage	-0.01	0.0001	0.004
Note: All models included scan site as covariate of no interest, thus site is not included
in the table above for clarity. Additionally race/ethnicity is also not included for clarity.
Bonferroni-corrected apuberty: 0.05 / 12 = 0.004, apsychopathology: 0.05 / 6 = 0.008. IV =
independent variable, h2 = partial eta squared, CBCL= Child Behavior Check List.
D refers to differences in the respective variable between baseline and 2-years follow
up.
